# Supplementary material for: Short‐term probiotic supplementation affects the diversity, genetics, growth, and interactions of the native gut microbiome
Source: Imeta. 2024 Dec 16;3(6):e253. doi: 10.1002/imt2.253 (PMC11683461; doi:10.1002/imt2.253)
Supplement: Supplementary file 2 — Table S1: Participants' information. Table S2: Differences in the alpha diversity of gut microbiota across time points. Table S3: Significantly differential species‐level genome bins (SGBs) identified between time points. Table S4: Shared loci and COG (database of Cluster of Orthologous Genes) annotation results. Table S5: Correlation between Bifidobacterium animalis subsp. lactis Probio‐M8 and SGBs. [file IMT2-3-e253-s002.xlsx]

## Sheet: S1
Table S1 participants’ information
sample	age	gender
L1	83	male
L2	83	female
L3	79	male
L4	69	male
L5	73	female
L7	63	female
L8	66	male
L9	67	male
L10	64	female
Q3	40	male
Q4	30	male
Q5	35	female
Q6	35	male
Q7	35	male
Q8	33	female
Q9	38	male
Q10	44	male
Q11	36	female
Q12	40	female
Q13	29	female

## Sheet:  S2
Table S2 Differences in the alpha diversity of gut microbiota across time points
Index	group1	group2	P	method
Shannon	-7 d	0 d	0.177	Wilcoxon
Shannon	-7 d	7 d	0.43	Wilcoxon
Shannon	-7 d	14 d	0.729	Wilcoxon
Shannon	-7 d	21 d	0.784	Wilcoxon
Shannon	-7 d	28 d	0.622	Wilcoxon
Shannon	0 d	7 d	0.044	Wilcoxon
Shannon	0 d	14 d	0.231	Wilcoxon
Shannon	0 d	21 d	0.409	Wilcoxon
Shannon	0 d	28 d	0.064	Wilcoxon
Shannon	7 d	14 d	0.812	Wilcoxon
Shannon	7 d	21 d	0.231	Wilcoxon
Shannon	7 d	28 d	0.571	Wilcoxon
Shannon	14 d	21 d	0.33	Wilcoxon
Shannon	14 d	28 d	0.729	Wilcoxon
Shannon	21 d	28 d	0.349	Wilcoxon
Simpson	-7 d	0 d	0.189	Wilcoxon
Simpson	-7 d	7 d	0.312	Wilcoxon
Simpson	-7 d	14 d	0.571	Wilcoxon
Simpson	-7 d	21 d	0.841	Wilcoxon
Simpson	-7 d	28 d	0.475	Wilcoxon
Simpson	0 d	7 d	0.017	Wilcoxon
Simpson	0 d	14 d	0.133	Wilcoxon
Simpson	0 d	21 d	0.43	Wilcoxon
Simpson	0 d	28 d	0.076	Wilcoxon
Simpson	7 d	14 d	0.729	Wilcoxon
Simpson	7 d	21 d	0.165	Wilcoxon
Simpson	7 d	28 d	0.622	Wilcoxon
Simpson	14 d	21 d	0.245	Wilcoxon
Simpson	14 d	28 d	0.596	Wilcoxon
Simpson	21 d	28 d	0.312	Wilcoxon

## Sheet: S3
Table S3 Significantly differential species-level genome bins (SGBs) identified between time points
0 d vs 7 d	0 d vs 14 d	0 d vs 21 d	0 d vs 28 d	species	Count
FALSE	FALSE	TRUE	TRUE	Bariatricus comes	1
FALSE	TRUE	FALSE	TRUE	Veillonella atypica	1
TRUE	FALSE	FALSE	TRUE	Streptococcus thermophilus	1
TRUE	TRUE	TRUE	FALSE	Eisenbergiella tayi	1
FALSE	TRUE	TRUE	FALSE	UBA11524 sp000437595, Lawsonibacter asaccharolyticus, Lacticaseibacillus paracasei	3
TRUE	FALSE	TRUE	FALSE	Dialister hominis	1
TRUE	TRUE	FALSE	FALSE	Haemophilus_D parainfluenzae, CAG-317 sp000433215	2

## Sheet:  S4
Table S4 Shared loci and COG (database of Cluster of Orthologous Genes) annotation results
scaffold	mutation type	COG annotation results
Sample_EQ4_7971	N	Uncharacterized protein conserved in bacteria
Sample_AQ11_21135	N	Argininosuccinate synthase
Sample_BL9_91178	S	Myosin-crossreactive antigen
Sample_AQ4_66714	S	Dihydroxyacid dehydratase/phosphogluconate dehydratase
Sample_BL9_114527	N	Na+/alanine symporter
Sample_BL9_14530	S	Alpha-L-fucosidase
Sample_BL9_15952	N	DNA-directed RNA polymerase, beta' subunit/160 kD subunit
Sample_EQ13_49459	I	Uncharacterized conserved protein
Sample_EQ4_133864	S	Isopropylmalate/homocitrate/citramalate synthases
Sample_EQ4_21205	S	Signal transduction histidine kinase regulating C4-dicarboxylate transport system
Sample_EQ4_49847	S	Argininosuccinate synthase
N : nonsynonymous, S: synonymous, I: intergenic

## Sheet: S5
Table S5 Correlation between Bifidobacterium animalis subsp. lactis Probio-M8 and species-level genome bins (SGBs)
	data1	data2	r-value	p-value
7 d	Bifidobacterium animalis subsp. lactis Probio-M8	Ruthenibacterium lactatiformans	-0.634867	0.00263629
	Bifidobacterium animalis subsp. lactis Probio-M8	Veillonella atypica	0.586157	0.00660611
	Bifidobacterium animalis subsp. lactis Probio-M8	Romboutsia timonensis	0.571229	0.00851739
	Bifidobacterium animalis subsp. lactis Probio-M8	Agathobacter rectalis	0.566266	0.00924452
	Bifidobacterium animalis subsp. lactis Probio-M8	Weissella confusa	0.534583	0.0151672
	Bifidobacterium animalis subsp. lactis Probio-M8	Streptococcus oralis_Y	0.520988	0.0185003
	Bifidobacterium animalis subsp. lactis Probio-M8	Clostridium_P perfringens	0.520988	0.0185003
	Bifidobacterium animalis subsp. lactis Probio-M8	Holdemanella biformis	0.518102	0.0192781
	Bifidobacterium animalis subsp. lactis Probio-M8	Coprococcus sp000433075	0.518102	0.0192781
	Bifidobacterium animalis subsp. lactis Probio-M8	Streptococcus salivarius	0.511284	0.0212191
	Bifidobacterium animalis subsp. lactis Probio-M8	Dorea_A longicatena_B	0.50094	0.0244569
	Bifidobacterium animalis subsp. lactis Probio-M8	Roseburia intestinalis	0.500616	0.0245644
	Bifidobacterium animalis subsp. lactis Probio-M8	Collinsella sp003469185	0.487795	0.0291223
	Bifidobacterium animalis subsp. lactis Probio-M8	UMGS856 sp900546265	-0.478	0.0330321
	Bifidobacterium animalis subsp. lactis Probio-M8	Haemophilus_D parainfluenzae	0.477354	0.0333038
	Bifidobacterium animalis subsp. lactis Probio-M8	Veillonella parvula_A	0.469816	0.0366037
	Bifidobacterium animalis subsp. lactis Probio-M8	Sutterella wadsworthensis	0.46349	0.0395647
14 d	Bifidobacterium animalis subsp. lactis Probio-M8	Bifidobacterium bifidum	0.59059	0.00611191
	Bifidobacterium animalis subsp. lactis Probio-M8	UBA9502 sp003480315	-0.527424	0.0168562
	Bifidobacterium animalis subsp. lactis Probio-M8	Clostridium sp900540255	0.513762	0.0204964
	Bifidobacterium animalis subsp. lactis Probio-M8	UMGS1591 sp900553255	0.507096	0.0224862
	Bifidobacterium animalis subsp. lactis Probio-M8	Lachnospira sp900316325	-0.502946	0.0238005
	Bifidobacterium animalis subsp. lactis Probio-M8	Schaedlerella glycyrrhizinilytica	0.493268	0.0271017
	Bifidobacterium animalis subsp. lactis Probio-M8	Bifidobacterium adolescentis	0.480263	0.0320946
	Bifidobacterium animalis subsp. lactis Probio-M8	Blautia_A caecimuris	0.475933	0.0339074
	Bifidobacterium animalis subsp. lactis Probio-M8	Lachnospira sp000436475	0.450128	0.0464264
	Bifidobacterium animalis subsp. lactis Probio-M8	Bifidobacterium pseudocatenulatum	-0.449565	0.0467343
21 d	Bifidobacterium animalis subsp. lactis Probio-M8	Blautia_A caecimuris	0.733077	0.000235943
	Bifidobacterium animalis subsp. lactis Probio-M8	Blautia_A sp000436615	-0.598629	0.00529307
	Bifidobacterium animalis subsp. lactis Probio-M8	Gemmiger sp900539695	-0.550665	0.0118659
	Bifidobacterium animalis subsp. lactis Probio-M8	Megasphaera sp000417505	0.525939	0.0172248
	Bifidobacterium animalis subsp. lactis Probio-M8	Bifidobacterium bifidum	0.517798	0.0193614
	Bifidobacterium animalis subsp. lactis Probio-M8	UBA9502 sp003480315	-0.485496	0.0300055
	Bifidobacterium animalis subsp. lactis Probio-M8	Pediococcus acidilactici	0.483744	0.0306927
	Bifidobacterium animalis subsp. lactis Probio-M8	Ruminococcus_B gnavus	0.479774	0.0322952
	Bifidobacterium animalis subsp. lactis Probio-M8	Clostridium_AP sp000509125	0.479227	0.032521
	Bifidobacterium animalis subsp. lactis Probio-M8	Agathobacter sp900550845	0.479227	0.032521
	Bifidobacterium animalis subsp. lactis Probio-M8	Faecalibacterium sp900539945	-0.475379	0.0341451
	Bifidobacterium animalis subsp. lactis Probio-M8	UBA3402 sp003478355	-0.464906	0.0388863
28 d	Bifidobacterium animalis subsp. lactis Probio-M8	Megasphaera sp000417505	0.652811	0.00180654
	Bifidobacterium animalis subsp. lactis Probio-M8	Bacteroides fragilis	0.59932	0.00522712
	Bifidobacterium animalis subsp. lactis Probio-M8	UBA866 sp900543295	-0.507246	0.0224396
	Bifidobacterium animalis subsp. lactis Probio-M8	Parabacteroides merdae	-0.468291	0.0373013
	Bifidobacterium animalis subsp. lactis Probio-M8	Coprobacter fastidiosus	-0.456832	0.0428777
	Bifidobacterium animalis subsp. lactis Probio-M8	Collinsella sp003465825	-0.456832	0.0428777
	Bifidobacterium animalis subsp. lactis Probio-M8	CAG-1427 sp000435675	-0.456832	0.0428777
	Bifidobacterium animalis subsp. lactis Probio-M8	Lachnospira sp900316325	-0.452512	0.0451393
	Bifidobacterium animalis subsp. lactis Probio-M8	Niameybacter sp900549765	0.447056	0.048126
